# Supplementary material for: High Fat Diet Increases Circulating Endocannabinoids Accompanied by Increased Synthesis Enzymes in Adipose Tissue
Source: Front Physiol. 2019 Jan 10;9:1913. doi: 10.3389/fphys.2018.01913 (PMC6335353; doi:10.3389/fphys.2018.01913)
Supplement: Supplementary file 2 [file Data_Sheet_2.zip]

Archive with 1 entries (1 files):
- Supplementary Figures.docx
